# Supplementary material for: Network Meta-Analysis on the Effects of SGLT2 Inhibitors Versus Finerenone on Cardiorenal Outcomes in Patients With Type 2 Diabetes and Chronic Kidney Disease
Source: Front Pharmacol. 2022 Jan 24;12:751496. doi: 10.3389/fphar.2021.751496 (PMC8819058; doi:10.3389/fphar.2021.751496)
Supplement: Supplementary file 1 [file Table2.XLSX]

## Sheet: Table S2
Trial	Definitions of kidney function progression (KFP) among included trials
EMPA-REG OUTCOME (2015)	A composite of progression to macroalbuminuria (urinary albuminto-creatinine ratio, >300 mg of albumin per gram of creatinine); a doubling of the serum creatinine level, accompanied by an eGFR of <=45 ml per minute per 1.73 m2, as calculated by the MDRD formula; the initiation of renal-replacement therapy; or death from renal disease.
CANVAS Program (2017)	A composite of end-stage kidney disease, renal death, or either 40% decrease in eGFR or doubling of serum creatinine.
DECLARE-TIMI 58 (2019)	A composite of a sustained decrease of at least 40% in the estimated glomerular filtration rate (eGFR) from baseline, end-stage renal disease, or renal death
CREDENCE (2019)	A composite of end-stage kidney disease, doubling of serum creatinine level, or renal death
VERTIS CV (2020)	This trial did not report the data of renal composite outcome in patients with type 2 diabetes and chronic kidney disease.
DAPA-CKD (2020)	A composite of a sustained decline of 50% or more in eGFR (confirmed by a second serum creatinine after at least 28 days), onset of end-stage kidney disease (defined as maintenance dialysis for more than 28 days, kidney transplantation, or eGFR <15 mL/min per 1.73 m² confirmed by a second measurement after at least 28 days), or death from kidney causes.
SCORED (2020)	A composite of first occurrence of a sustained decrease of ≥50% in the eGFR from baseline for ≥30 days, long-term dialysis, renal transplantation, or sustained eGFR of <15 ml/min/1.73 m2 for ≥30 days
FIDELIO-DKD (2020)	A composite of kidney failure, a sustained decrease of at least 40% in the estimated glomerular filtration rate (eGFR) from baseline, or death from renal causes
