# Supplementary material for: Network Meta-Analysis on the Effects of SGLT2 Inhibitors Versus Finerenone on Cardiorenal Outcomes in Patients With Type 2 Diabetes and Chronic Kidney Disease
Source: Front Pharmacol. 2022 Jan 24;12:751496. doi: 10.3389/fphar.2021.751496 (PMC8819058; doi:10.3389/fphar.2021.751496)
Supplement: Supplementary file 3 [file Table1.XLSX]

## Sheet: Table S1
Trial id	Trial name	Patients enrolled in trials	Patients included in this meta-analysis	Intervention	Control	KFP				HHF				MACE				Nonfatal MI				Nonfatal stroke				CVD				ACD
						a1	n1	b1	m1	a2	n2	b2	m2	a3	n3	b3	m3	a4	n4	b4	m4	a5	n5	b5	m5	a6	n6	b6	m6	a7	n7	b7	m7
1	EMPA-REG OUTCOME (2015)	T2D	T2D and CKD	Empagliflozin	Placebo	207	998	161	507	66	1498	53	752	176	1212	99	607	NR	NR	NR	NR	NR	NR	NR	NR	94	1498	65	752	143	1498	92	752
2	CANVAS Program (2017)	T2D	T2D and CKD	Canagliflozin	Placebo	41	994	42	780	40	994	58	780	126	994	135	780	46	994	56	780	23	994	40	780	83	994	64	780	NR	994	NR	780
3	DECLARE–TIMI 58 (2019)	T2D	T2D and CKD	Dapagliflozin	Placebo	21	606	38	659	29	606	48	659	85	606	104	659	40	606	52	659	26	606	24	659	32	606	40	659	71	606	87	659
4	CREDENCE (2019)	T2D	T2D and CKD	Canagliflozin	Placebo	153	2202	224	2199	89	2202	141	2199	217	2202	269	2199	71	2202	87	2199	53	2202	66	2199	110	2202	140	2199	168	2202	201	2199
5	VERTIS CV (2020)	T2D	T2D and CKD	Ertugliflozin	Placebo	NR	1199	NR	608	45	1199	45	608	220	1199	103	608	NR	1199	NR	608	NR	1199	NR	608	111	1199	64	608	NR	1199	NR	608
6	DAPA-CKD (2020)	CKD	T2D and CKD	Dapagliflozin	Placebo	103	1455	173	1451	29	1455	53	1451	NR	1455	NR	1451	NR	1455	NR	1451	NR	1455	NR	1451	56	1455	66	1451	84	1455	113	1451
7	SCORED (2020)	T2D and CKD	T2D and CKD	Sotagliflozin	Placebo	37	5292	52	5292	106	5292	159	5292	435	5292	579	5292	58	5292	87	5292	43	5292	64	5292	155	5292	170	5292	246	5292	246	5292
8	FIDELIO-DKD (2020)	T2D and CKD	T2D and CKD	Finerenone	Placebo	504	2833	600	2841	139	2833	162	2841	228	2833	258	2841	70	2833	87	2841	90	2833	87	2841	128	2833	150	2841	219	2833	244	2841
T2D: type 2 diabetes. CKD: chronic kidney disease. KFP: kidney function progression. HHF: hospitalization for heart failure. MACE: major adverse cardiovascular events. MI: myocardial infarction. CVD: cardiovascular death. ACD: all-cause death. a: the number of patients with events in the intervention group. n: the number of all randomly assigned patients in the intervention group. b: the number o…
